# Supplementary material for: Description of a new troglomorphic species of Charinus Simon, 1892 from Brazil (Arachnida, Amblypygi, Charinidae)
Source: Zookeys. 2016 Jun 22;(600):35–52. doi: 10.3897/zookeys.600.8580 (PMC4926680; doi:10.3897/zookeys.600.8580)
Supplement: XML Treatment for Charinus [file zookeys.600.8580-treatment1.xml]

<!DOCTYPE tp:taxon-treatment
  PUBLIC "-//TaxonX//DTD Taxonomic Treatment Publishing DTD v0 20100105//EN" "tax-treatment-NSO.dtd">
<tp:taxon-treatment xmlns:tp="http://www.plazi.org/taxpub"><tp:treatment-meta><kwd-group><label>Taxon classification</label><kwd><named-content content-type="kingdom">Animalia</named-content></kwd><kwd><named-content content-type="order">Amblypygi</named-content></kwd><kwd><named-content content-type="family">Charinidae</named-content></kwd></kwd-group><mixed-citation publication-type="journal"><person-group><name><surname>Vasconcelos</surname><given-names>Ana Caroline Oliveira</given-names></name><name><surname>Giupponi</surname><given-names>Alessandro Ponce de Leão</given-names></name><name><surname>Ferreira</surname><given-names>Rodrigo Lopes</given-names></name></person-group><article-title>Description of a new troglomorphic species of <italic><tp:taxon-name><tp:taxon-name-part taxon-name-part-type="genus">Charinus</tp:taxon-name-part></tp:taxon-name></italic> Simon, 1892 from Brazil (<tp:taxon-name><tp:taxon-name-part taxon-name-part-type="class">Arachnida</tp:taxon-name-part></tp:taxon-name>, <tp:taxon-name><tp:taxon-name-part taxon-name-part-type="order">Amblypygi</tp:taxon-name-part></tp:taxon-name>, <tp:taxon-name><tp:taxon-name-part taxon-name-part-type="family">Charinidae</tp:taxon-name-part></tp:taxon-name>)</article-title><source>Zookeys</source><day>22</day><month>6</month><year>2016</year><volume>2016</volume><issue>600</issue><fpage>35</fpage><lpage>52</lpage><pub-id pub-id-type="doi">10.3897/zookeys.600.8580</pub-id></mixed-citation></tp:treatment-meta><tp:nomenclature><tp:taxon-name>
              <tp:taxon-name-part taxon-name-part-type="genus">Charinus</tp:taxon-name-part>
            </tp:taxon-name><tp:taxon-authority>Simon, 1892</tp:taxon-authority></tp:nomenclature><tp:treatment-sec sec-type="Type-species"><title>Type-species.</title><p>
              <italic><tp:taxon-name><tp:taxon-name-part taxon-name-part-type="genus">Phrynus</tp:taxon-name-part> <tp:taxon-name-part taxon-name-part-type="species">australianus</tp:taxon-name-part></tp:taxon-name></italic> L. Koch, 1867, by original designation.</p></tp:treatment-sec></tp:taxon-treatment>
