# Supplementary material for: Description of a new troglomorphic species of Charinus Simon, 1892 from Brazil (Arachnida, Amblypygi, Charinidae)
Source: Zookeys. 2016 Jun 22;(600):35–52. doi: 10.3897/zookeys.600.8580 (PMC4926680; doi:10.3897/zookeys.600.8580)
Supplement: XML Treatment for Charinus taboa [file zookeys.600.8580-treatment2.xml]

<!DOCTYPE tp:taxon-treatment
  PUBLIC "-//TaxonX//DTD Taxonomic Treatment Publishing DTD v0 20100105//EN" "tax-treatment-NSO.dtd">
<tp:taxon-treatment xmlns:tp="http://www.plazi.org/taxpub"><tp:treatment-meta><kwd-group><label>Taxon classification</label><kwd><named-content content-type="kingdom">Animalia</named-content></kwd><kwd><named-content content-type="order">Amblypygi</named-content></kwd><kwd><named-content content-type="family">Charinidae</named-content></kwd></kwd-group><mixed-citation publication-type="journal"><person-group><name><surname>Vasconcelos</surname><given-names>Ana Caroline Oliveira</given-names></name><name><surname>Giupponi</surname><given-names>Alessandro Ponce de Leão</given-names></name><name><surname>Ferreira</surname><given-names>Rodrigo Lopes</given-names></name></person-group><article-title>Description of a new troglomorphic species of <italic><tp:taxon-name><tp:taxon-name-part taxon-name-part-type="genus">Charinus</tp:taxon-name-part></tp:taxon-name></italic> Simon, 1892 from Brazil (<tp:taxon-name><tp:taxon-name-part taxon-name-part-type="class">Arachnida</tp:taxon-name-part></tp:taxon-name>, <tp:taxon-name><tp:taxon-name-part taxon-name-part-type="order">Amblypygi</tp:taxon-name-part></tp:taxon-name>, <tp:taxon-name><tp:taxon-name-part taxon-name-part-type="family">Charinidae</tp:taxon-name-part></tp:taxon-name>)</article-title><source>Zookeys</source><day>22</day><month>6</month><year>2016</year><volume>2016</volume><issue>600</issue><fpage>35</fpage><lpage>52</lpage><pub-id pub-id-type="doi">10.3897/zookeys.600.8580</pub-id></mixed-citation></tp:treatment-meta><tp:nomenclature><tp:taxon-name>
              <tp:taxon-name-part taxon-name-part-type="genus">Charinus</tp:taxon-name-part>
              <tp:taxon-name-part taxon-name-part-type="species">taboa</tp:taxon-name-part>
              <object-id xmlns:xlink="http://www.w3.org/1999/xlink" content-type="zoobank" xlink:type="simple">http://zoobank.org/5F363344-B51E-4F55-872E-09AB75E8F2F3</object-id>
            </tp:taxon-name><tp:taxon-status xmlns:xlink="http://www.w3.org/1999/xlink" xlink:type="simple">sp. n.</tp:taxon-status><xref ref-type="fig" rid="F1">Figs 1–3</xref><xref ref-type="fig" rid="F2">, 4–8</xref><xref ref-type="fig" rid="F3">, 9–13</xref><xref ref-type="fig" rid="F4">, 14–17</xref><xref ref-type="fig" rid="F5">, 18–19</xref><xref ref-type="fig" rid="F6">, 20–23</xref></tp:nomenclature><tp:treatment-sec sec-type="Type-locality"><title>Type-locality.</title><p>BRAZIL, Minas Gerais: Sete Lagoas, <named-content xmlns:xlink="http://www.w3.org/1999/xlink" content-type="dwc:verbatimCoordinates" xlink:type="simple"><named-content content-type="geo-json" specific-use="{&#34;type&#34;:&#34;Point&#34;,&#34;coordinates&#34;:[-44.328142,-19.474911]}" xlink:type="simple">19°28'29.68"S, 44°19'41.31"W</named-content></named-content>, Taboa Cave and BR 24 cave (<named-content xmlns:xlink="http://www.w3.org/1999/xlink" content-type="dwc:verbatimCoordinates" xlink:type="simple"><named-content content-type="geo-json" specific-use="{&#34;type&#34;:&#34;Point&#34;,&#34;coordinates&#34;:[-44.330131,-19.466636]}" xlink:type="simple">19°27'59.89"S 44°19'48.47"W</named-content></named-content>)</p><!--PageBreak--></tp:treatment-sec><tp:treatment-sec sec-type="type material"><title>Type-material.</title><p>Holotype male (<named-content xmlns:xlink="http://www.w3.org/1999/xlink" content-type="dwc:institutional_code" xlink:type="simple">MNRJ</named-content> 09091) from Taboa cave (<named-content xmlns:xlink="http://www.w3.org/1999/xlink" content-type="dwc:verbatimCoordinates" xlink:type="simple"><named-content content-type="geo-json" specific-use="{&#34;type&#34;:&#34;Point&#34;,&#34;coordinates&#34;:[-44.328142,-19.474911]}" xlink:type="simple">19°28'29.68"S, 44°19'41.31"W</named-content></named-content>), Sete Lagoas, Minas Gerais, Brazil, 15 Sept. 2005, R. L. Ferreira leg. Paratypes: juvenile female (<named-content xmlns:xlink="http://www.w3.org/1999/xlink" content-type="dwc:institutional_code" xlink:type="simple">MNRJ</named-content> 09092), juvenile female (<named-content xmlns:xlink="http://www.w3.org/1999/xlink" content-type="dwc:institutional_code" xlink:type="simple">MNRJ</named-content> 09092), female (<abbrev xmlns:xlink="http://www.w3.org/1999/xlink" content-type="institution" xlink:title="Seção de Invertebrados Subterrâneos, Coleção de Zoologia of the Universidade Federal de Lavras, Minas Gerais, Brazil" xlink:type="simple">ISLA</abbrev> 4019), female (<abbrev xmlns:xlink="http://www.w3.org/1999/xlink" content-type="institution" xlink:title="Seção de Invertebrados Subterrâneos, Coleção de Zoologia of the Universidade Federal de Lavras, Minas Gerais, Brazil" xlink:type="simple">ISLA</abbrev> 4020), female (<abbrev xmlns:xlink="http://www.w3.org/1999/xlink" content-type="institution" xlink:title="Seção de Invertebrados Subterrâneos, Coleção de Zoologia of the Universidade Federal de Lavras, Minas Gerais, Brazil" xlink:type="simple">ISLA</abbrev> 4021), male (<abbrev xmlns:xlink="http://www.w3.org/1999/xlink" content-type="institution" xlink:title="Seção de Invertebrados Subterrâneos, Coleção de Zoologia of the Universidade Federal de Lavras, Minas Gerais, Brazil" xlink:type="simple">ISLA</abbrev> 4022), male (<abbrev xmlns:xlink="http://www.w3.org/1999/xlink" content-type="institution" xlink:title="Seção de Invertebrados Subterrâneos, Coleção de Zoologia of the Universidade Federal de Lavras, Minas Gerais, Brazil" xlink:type="simple">ISLA</abbrev> 4023), juvenile male (<abbrev xmlns:xlink="http://www.w3.org/1999/xlink" content-type="institution" xlink:title="Seção de Invertebrados Subterrâneos, Coleção de Zoologia of the Universidade Federal de Lavras, Minas Gerais, Brazil" xlink:type="simple">ISLA</abbrev> 4024), juvenile male (<abbrev xmlns:xlink="http://www.w3.org/1999/xlink" content-type="institution" xlink:title="Seção de Invertebrados Subterrâneos, Coleção de Zoologia of the Universidade Federal de Lavras, Minas Gerais, Brazil" xlink:type="simple">ISLA</abbrev> 4030) with the same data as holotype, female and male (<abbrev xmlns:xlink="http://www.w3.org/1999/xlink" content-type="institution" xlink:title="Fundação Oswaldo Cruz, Instituto Oswaldo Cruz, Rio de Janeiro, Brazil" xlink:type="simple">CAVAISC</abbrev>-ARAC 0007) from BR 24 cave (<named-content xmlns:xlink="http://www.w3.org/1999/xlink" content-type="dwc:verbatimCoordinates" xlink:type="simple"><named-content content-type="geo-json" specific-use="{&#34;type&#34;:&#34;Point&#34;,&#34;coordinates&#34;:[-44.330131,-19.466636]}" xlink:type="simple">19°27'59.89"S, 44°19'48.47"W</named-content></named-content>), Sete Lagoas, Minas Gerais Brazil, 22 Jun. 2015, F. Bondezan leg. and female (<abbrev xmlns:xlink="http://www.w3.org/1999/xlink" content-type="institution" xlink:title="Fundação Oswaldo Cruz, Instituto Oswaldo Cruz, Rio de Janeiro, Brazil" xlink:type="simple">CAVAISC</abbrev>-ARAC 0008) from BR 24 cave, Sete Lagoas, Minas Gerais Brazil, 18 Dec. 2015, F. Bondezan leg.</p></tp:treatment-sec><tp:treatment-sec sec-type="diagnosis"><title>Diagnosis.</title><p>
              <italic><tp:taxon-name><tp:taxon-name-part taxon-name-part-type="genus">Charinus</tp:taxon-name-part> <tp:taxon-name-part taxon-name-part-type="species">taboa</tp:taxon-name-part></tp:taxon-name></italic> differs from other species of the genus by the following combination of characteristics: frontal process with thickened apex; median eyes reduced, with flattened tubercle; lateral eyes not developed and without pigmentation (little pigmentation in smaller individuals); tritosternum with a slightly forked apex; pedipalps sexually dimorphic; femur of the pedipalp with 4-5 dorsal spines (typically 5) and 5-6 ventral spines (typically 5); patella of the pedipalp with 6-7 dorsal spines (typically 6) and 4 ventral spines; distitibia of the leg IV with 16 trichobothria; female gonopod sucker-like, with irregular opening and edges with a small fold; male gonopod with pairs of <abbrev xmlns:xlink="http://www.w3.org/1999/xlink" xlink:title="processus internus" xlink:type="simple">Pi</abbrev> and <abbrev xmlns:xlink="http://www.w3.org/1999/xlink" xlink:title="lobus lateralis primus" xlink:type="simple">LoL1</abbrev> emerging from each side of the <abbrev xmlns:xlink="http://www.w3.org/1999/xlink" xlink:title="fistula gonopod tube" xlink:type="simple">Fi</abbrev> with thin prolongations, and pairs of <abbrev xmlns:xlink="http://www.w3.org/1999/xlink" xlink:title="lobus dorsalis" xlink:type="simple">LoD</abbrev> and <abbrev xmlns:xlink="http://www.w3.org/1999/xlink" xlink:title="lobus lateralis secundus" xlink:type="simple">LoL2</abbrev> claw-shaped emerging from the interior of the upper portion of <abbrev xmlns:xlink="http://www.w3.org/1999/xlink" xlink:title="fistula gonopod tube" xlink:type="simple">Fi</abbrev>.</p></tp:treatment-sec><tp:treatment-sec sec-type="description"><title>Description.</title><p>
              <italic>Carapace</italic> (Figs <xref ref-type="fig" rid="F1">1–3</xref>, <xref ref-type="fig" rid="F3">9</xref>): Flattened. Wider than long (ratio length/width a little less than 3/4). Anterior margin rounded with corners flattened downwards. Six strong setae on the anterior margin projected upwards (one extra seta is found centrally in a female), the central two setae usually located directly in front of the tubercle of the median eyes. Frontal process triangular in shape, with thickened apex and visible in dorsal view. Carina begins at the corners of the anterior margin and extends from the coxae of leg II to the corners of the posterior margin. Median eyes reduced, with flat tubercle. Lateral eyes not very developed, without pigmentation (less pigmentation in smaller specimens) and with one seta posterior to each triad. Frontal hump present at each side, starting just at the front of the lateral eyes and ending in a depression located at each side of the carapace. Fovea located posterior to the center, from which radiate two pairs of furrows in anterior and posterior orientation like an “X”. Median depression located on each side between these two pairs of furrows. A thin furrow follows medially from the median eye tubercle and reaches the posterior margin. Punctuations arranged in lines and spots, more densely in the anterior region.</p><fig id="F1" position="float" orientation="portrait"><label>Figures 1–3.</label><caption><p>
          <italic><tp:taxon-name><tp:taxon-name-part taxon-name-part-type="genus">Charinus</tp:taxon-name-part> <tp:taxon-name-part taxon-name-part-type="species">taboa</tp:taxon-name-part></tp:taxon-name></italic> sp. n. Holotype: <bold>1</bold> Habitus. <bold>2</bold> Carapace <bold>3</bold> Frontal view of the carapace and frontal process. Scale bars: <bold>1</bold> = 2 mm; <bold>2, 3</bold> = 1 mm.</p></caption><graphic xmlns:xlink="http://www.w3.org/1999/xlink" xlink:href="zookeys-600-035-g001.jpg" position="float" orientation="portrait" xlink:type="simple" id="oo_93158.jpg"/></fig><p>
              <italic>Sternum</italic> (Figs <xref ref-type="fig" rid="F2">8</xref>, <xref ref-type="fig" rid="F3">11</xref>): Tri-segmented with all segments sclerotized and convex. Tritosternum projected anteriorly, elongated, cone-shaped, with slightly forked apex, with one apical pair of strong setae and three median strong setae in the holotype, and one apical, one medial and one basal pair of strong setae in the paratypes. Few setae along the tritoesternum. Second segment (mesosternum) rounded, with one strong seta at each upper corner and few setulae encircling the base. Third segment (metasternum) rounded, with one strong seta at each upper corner and few setulae encircling the base. The segments are separated from each other approximately by the diameter of the mesosternum.</p><fig id="F2" position="float" orientation="portrait"><label>Figures 4–8.</label><caption><p>
          <italic><tp:taxon-name><tp:taxon-name-part taxon-name-part-type="genus">Charinus</tp:taxon-name-part> <tp:taxon-name-part taxon-name-part-type="species">taboa</tp:taxon-name-part></tp:taxon-name></italic> sp. n. Holotype: <bold>4</bold> Right pedipalp in ventral view <bold>5</bold> Right pedipalp in dorsal view <bold>6</bold> Patella of the pedipalp in dorsal view with spines indicated <bold>7</bold> Femur of the pedipalp in dorsal view with spines indicated <bold>8</bold> Sternum. Scale bars: <bold>4–7</bold> = 2 mm; <bold>8</bold> = 500 µm.</p></caption><graphic xmlns:xlink="http://www.w3.org/1999/xlink" xlink:href="zookeys-600-035-g002.jpg" position="float" orientation="portrait" xlink:type="simple" id="oo_93159.jpg"/></fig><fig id="F3" position="float" orientation="portrait"><label>Figures 9–13.</label><caption><p>
          <italic><tp:taxon-name><tp:taxon-name-part taxon-name-part-type="genus">Charinus</tp:taxon-name-part> <tp:taxon-name-part taxon-name-part-type="species">taboa</tp:taxon-name-part></tp:taxon-name></italic> sp. n. Female paratype: <bold>9</bold> Carapace <bold>10</bold> Right chelicerae <bold>11</bold> Sternum <bold>12</bold> Right pedipalp in ventral view <bold>13</bold> Right pedipalp in dorsal view. Scale bars: <bold>9, 12, 13</bold> = 1 mm; <bold>10, 11</bold> = 500 µm.</p></caption><graphic xmlns:xlink="http://www.w3.org/1999/xlink" xlink:href="zookeys-600-035-g003.jpg" position="float" orientation="portrait" xlink:type="simple" id="oo_93160.jpg"/></fig><!--PageBreak--><p>
              <italic>Abdomen</italic> (Fig. <xref ref-type="fig" rid="F1">1</xref>): Oblong, with punctuations barely distinguishable.</p><p>
              <italic>Chelicera</italic> (Fig. <xref ref-type="fig" rid="F3">10</xref>): Cheliceral furrow with 4 inner teeth. The distal tooth is bifid, the distal cusp being larger than the proximal. Teeth length: IV&gt;Ia&gt;Ib=II&gt;III. Claw with 8-9 denticles. Dorsal setae located distally and in the inner side of the chelicerae.</p><p>
              <italic>Pedipalp</italic> (Figs <xref ref-type="fig" rid="F2">4–7</xref>, <xref ref-type="fig" rid="F3">12</xref>, <xref ref-type="fig" rid="F3">13</xref>): Trochanter: ventral spiniform apophysis pointed forwards with a series of subequal setiferous tubercles; two spines of subequal length located aligned on the prolateral face, the first being near the medial region and the <!--PageBreak-->second dorsally to the projection of the apophysis and close to the femur; three setae aligned between the spines and two located basally to the first spine; dorsal oblique series of strong setae. Femur: dorsal portion with three strong setiferous tubercles on the basal region, one being located more ventrally; several strong setae along the segment; four-five dorsal spines (typically five) decreasing in size: F1&gt;F2&gt;F3&gt;F4&gt;F5; five-six ventral spines (typically five) of sizes: FI&gt;FII&gt;FIII&gt;AI&gt;FIV&gt;FV; some secondary spines are present in males between the spines on the dorsal and ventral sides. Patella: some strong dorsal setae between the spines; six-seven dorsal spines (typically six) of sizes: 1&gt;2&gt;3&gt;4&gt;A1&gt;5&gt;6; large ventral setiferous tubercles located distally: four ventral spines of sizes: I&gt;II&gt;III&gt;IV; some secondary spines between the ventral spines in males. Tibia: strong dorsal setae; two dorsal spines, the second being approximately two times larger than the first; strong ventral setae on the basal portion; one ventral spine located on the distal half of size slightly smaller than the dorsal spine one. Tarsus: strong dorsal setae and some long ventral setae; two dorsal spines on the cleaning organ, the second being approximately two times larger than the first spine. Cleaning organ occupies about half the length of the article. Claw (apotele): long with sharp curved tip.</p><!--PageBreak--><p>
              <italic>Legs</italic>: all densely setose. Femur lengths: I&gt;III&gt;II&gt;IV. Leg I: tibia with 23 articles and tarsus with 41 articles. Leg IV: basitibia with four pseudo-articles and one trichobothrium located basally on the last article. Distitibia (Fig. <xref ref-type="fig" rid="F4">17</xref>) with three basal and 13 distal trichobothria; frontal and caudal series with five trichobothria each. Basitibia-distitibia length: BTI&gt;<abbrev xmlns:xlink="http://www.w3.org/1999/xlink" xlink:title="distitibia" xlink:type="simple">DT</abbrev>&gt;BT4&gt;BT3&gt;BT2. Ratio tarsus/metatarsus approximately 3/4. Tarsus tetramerous.</p><fig id="F4" position="float" orientation="portrait"><label>Figures 14–17.</label><caption><p>
          <italic><tp:taxon-name><tp:taxon-name-part taxon-name-part-type="genus">Charinus</tp:taxon-name-part> <tp:taxon-name-part taxon-name-part-type="species">taboa</tp:taxon-name-part></tp:taxon-name></italic> sp. n. Female paratype: <bold>14</bold> Gonopod. Holotype: <bold>15</bold> Dorsal view of the gonopod <bold>16</bold> Ventral view of the gonopod with structures indicated: <abbrev xmlns:xlink="http://www.w3.org/1999/xlink" xlink:title="fistula gonopod tube" xlink:type="simple">Fi</abbrev> = fistula (gonopod tube), <abbrev xmlns:xlink="http://www.w3.org/1999/xlink" xlink:title="processus internus" xlink:type="simple">Pi</abbrev> = processus internus, <abbrev xmlns:xlink="http://www.w3.org/1999/xlink" xlink:title="lamina medialis" xlink:type="simple">LaM</abbrev> = lamina medialis, <abbrev xmlns:xlink="http://www.w3.org/1999/xlink" xlink:title="lobus dorsalis" xlink:type="simple">LoD</abbrev> = lobus dorsalis, <abbrev xmlns:xlink="http://www.w3.org/1999/xlink" xlink:title="lobus lateralis primus" xlink:type="simple">LoL1</abbrev> = lobus lateralis primus, <abbrev xmlns:xlink="http://www.w3.org/1999/xlink" xlink:title="lobus lateralis secundus" xlink:type="simple">LoL2</abbrev> = lobus lateralis secundus <bold>17</bold> Distitibia of the right leg IV. Scale bars: <bold>14, 16</bold> = 500 µm; <bold>15, 17</bold> = 1 mm.</p></caption><graphic xmlns:xlink="http://www.w3.org/1999/xlink" xlink:href="zookeys-600-035-g004.jpg" position="float" orientation="portrait" xlink:type="simple" id="oo_93161.jpg"/></fig><p>
              <italic>Color</italic> in live specimens (Figs <xref ref-type="fig" rid="F5">18</xref>, <xref ref-type="fig" rid="F5">19</xref>): body light brown. In alcohol (Fig. <xref ref-type="fig" rid="F1">1</xref>): body yellowish; some specimens exhibit slightly reddish coloration on the carapace, pedipalps, chelicerae and legs.</p><fig id="F5" position="float" orientation="portrait"><label>Figures 18–19.</label><caption><p>
          <italic><tp:taxon-name><tp:taxon-name-part taxon-name-part-type="genus">Charinus</tp:taxon-name-part> <tp:taxon-name-part taxon-name-part-type="species">taboa</tp:taxon-name-part></tp:taxon-name></italic> sp. n. <bold>18</bold> Male inside the Taboa cave <bold>19</bold> Female preying a moth (<tp:taxon-name><tp:taxon-name-part taxon-name-part-type="family">Noctuidae</tp:taxon-name-part></tp:taxon-name>).</p></caption><graphic xmlns:xlink="http://www.w3.org/1999/xlink" xlink:href="zookeys-600-035-g005.jpg" position="float" orientation="portrait" xlink:type="simple" id="oo_93162.jpg"/></fig><p>
              <italic>Male genitalia</italic> (Figs <xref ref-type="fig" rid="F4">15</xref>, <xref ref-type="fig" rid="F4">16</xref>): <abbrev xmlns:xlink="http://www.w3.org/1999/xlink" xlink:title="genital operculum" xlink:type="simple">GO</abbrev> rounded with few scattered setae. Genitalia a little wider than long. Longitudinal split occupies about half of the genital organ. <abbrev xmlns:xlink="http://www.w3.org/1999/xlink" xlink:title="fistula gonopod tube" xlink:type="simple">Fi</abbrev> exceeds the genital operculum margin. Sclerotized band surrounds each side of the <abbrev xmlns:xlink="http://www.w3.org/1999/xlink" xlink:title="fistula gonopod tube" xlink:type="simple">Fi</abbrev>, reaching the <abbrev xmlns:xlink="http://www.w3.org/1999/xlink" xlink:title="processus internus" xlink:type="simple">Pi</abbrev> and <abbrev xmlns:xlink="http://www.w3.org/1999/xlink" xlink:title="lobus lateralis primus" xlink:type="simple">LoL1</abbrev>. Pair of <abbrev xmlns:xlink="http://www.w3.org/1999/xlink" xlink:title="processus internus" xlink:type="simple">Pi</abbrev> and <abbrev xmlns:xlink="http://www.w3.org/1999/xlink" xlink:title="lobus lateralis primus" xlink:type="simple">LoL1</abbrev> emerges in thin prolongations from each side of the <abbrev xmlns:xlink="http://www.w3.org/1999/xlink" xlink:title="fistula gonopod tube" xlink:type="simple">Fi</abbrev>. Pair of <abbrev xmlns:xlink="http://www.w3.org/1999/xlink" xlink:title="lobus dorsalis" xlink:type="simple">LoD</abbrev> and <abbrev xmlns:xlink="http://www.w3.org/1999/xlink" xlink:title="lobus lateralis secundus" xlink:type="simple">LoL2</abbrev> claw-shaped emerges from the interior of the upper portion of <abbrev xmlns:xlink="http://www.w3.org/1999/xlink" xlink:title="fistula gonopod tube" xlink:type="simple">Fi</abbrev>, with <abbrev xmlns:xlink="http://www.w3.org/1999/xlink" xlink:title="lobus lateralis secundus" xlink:type="simple">LoL2</abbrev> being ventral to the <abbrev xmlns:xlink="http://www.w3.org/1999/xlink" xlink:title="lobus dorsalis" xlink:type="simple">LoD</abbrev>. Pair of <abbrev xmlns:xlink="http://www.w3.org/1999/xlink" xlink:title="lamina medialis" xlink:type="simple">LaM</abbrev> claw-shaped and smaller, located ventrally to the <abbrev xmlns:xlink="http://www.w3.org/1999/xlink" xlink:title="fistula gonopod tube" xlink:type="simple">Fi</abbrev>.</p><!--PageBreak--><p>
              <italic>Female genitalia</italic> (Fig. <xref ref-type="fig" rid="F4">14</xref>): Rounded genital operculum margin with many strong setae. Gonopods sucker-like, barrel shaped and slightly wider than long. Irregular gonopods opening, with edges with a small fold retracted in a portion between the gonopods and the operculum margin, and with a bottleneck below the edges. Gonopods separated from each other by a distance smaller than the diameter of each one and from the margin of the operculum by a distance larger than its length.</p><!--PageBreak--><!--PageBreak--></tp:treatment-sec><tp:treatment-sec sec-type="etymology"><title>Etymology.</title><p>The specific epithet is treated as a noun in apposition and refers to the name of the cave (Taboa) where most of the specimens were collected.</p></tp:treatment-sec><tp:treatment-sec sec-type="distribution"><title>Distribution.</title><p>The new species is known from the Taboa and BR 24 caves, state of Minas Gerais, Brazil.</p></tp:treatment-sec><tp:treatment-sec sec-type="ecology"><title>Ecology.</title><p>Amblypygids perform their vital activities, such as mating and feeding, in nocturnal periods. The most important sensory organ used by whip spiders for capturing prey is the antenniform leg, while the eyes are most important for avoiding light (<xref ref-type="bibr" rid="B26">Weygoldt 2000</xref>, <xref ref-type="bibr" rid="B17">Pinto-da-Rocha et al. 2002</xref>). This way, amblypygids can be considered pre-adapted to subterranean life, since they are able of searching for food in a completely darkness.</p><p>Eyes in <tp:taxon-name><tp:taxon-name-part taxon-name-part-type="order">Amblypygi</tp:taxon-name-part></tp:taxon-name> are also important for adjusting to circadian rhythms (<xref ref-type="bibr" rid="B26">Weygoldt 2000</xref>). After many generations living in a subterranean habitat, some hypogean animals might have their activity period modified, as shown for some species of fish (Menna-Barreto and Trajano, 2015). This possible change in behavior may have occurred in <italic><tp:taxon-name><tp:taxon-name-part taxon-name-part-type="genus">Charinus</tp:taxon-name-part> <tp:taxon-name-part taxon-name-part-type="species">taboa</tp:taxon-name-part></tp:taxon-name></italic>, as one specimen was observed preying on a <tp:taxon-name><tp:taxon-name-part taxon-name-part-type="family">Noctuidae</tp:taxon-name-part></tp:taxon-name> (<tp:taxon-name><tp:taxon-name-part taxon-name-part-type="order">Lepidoptera</tp:taxon-name-part></tp:taxon-name>) during the day (Fig. <xref ref-type="fig" rid="F5">19</xref>). Nevertheless, we cannot discard the possible scenario where the common ancestral of the clade where <italic><tp:taxon-name><tp:taxon-name-part taxon-name-part-type="genus">Charinus</tp:taxon-name-part> <tp:taxon-name-part taxon-name-part-type="species">taboa</tp:taxon-name-part></tp:taxon-name></italic> belongs was a species that have diurnal activity of alimentation.</p><p>Contrarily to that observed, moths were considered by <xref ref-type="bibr" rid="B26">Weygoldt (2000)</xref> as typical preys of <italic><tp:taxon-name><tp:taxon-name-part taxon-name-part-type="genus">Heterophrynus</tp:taxon-name-part></tp:taxon-name></italic> Pocock, 1894, which are agile “sit and wait” predators, as opposed to animals of small body size, as <italic><tp:taxon-name><tp:taxon-name-part taxon-name-part-type="genus">Charinus</tp:taxon-name-part></tp:taxon-name></italic>, which behave as active predators. In ground habitats, amblypygids also act as one of the largest predators in these environments, as the fauna of underground cavities consists mostly of small arthropods (<xref ref-type="bibr" rid="B5">Culver and Pipan 2009</xref>). Other invertebrates, as crickets and cockroaches, have been cited as potential preys of <italic><tp:taxon-name><tp:taxon-name-part taxon-name-part-type="genus">Charinus</tp:taxon-name-part></tp:taxon-name></italic> in caves (<xref ref-type="bibr" rid="B22">Vasconcelos et al. 2013</xref>, <xref ref-type="bibr" rid="B21">Vasconcelos and Ferreira 2016</xref>).</p><p>Specimens of <italic><tp:taxon-name><tp:taxon-name-part taxon-name-part-type="genus">Charinus</tp:taxon-name-part> <tp:taxon-name-part taxon-name-part-type="species">taboa</tp:taxon-name-part></tp:taxon-name></italic> were only found in two caves (Taboa cave and BR 24 cave), both located in the Bambui speleological group and near the city of Sete Lagoas (Fig. <xref ref-type="fig" rid="F6">20</xref>), in a zone with pronounced anthropization (Fig. <xref ref-type="fig" rid="F6">21</xref>). The external native vegetation was quite modified, with fragments of vegetation associated only with rocky outcrops, which comprises inappropriate areas for agriculture. Nevertheless, many outcrops were altered anthropically or completely destroyed by mining activities. Tens of caves were target of biospeleological inventories in the region where Taboa and BR 24 caves are located (R. Ferreira, data not published). Nonetheless, individuals of <italic><tp:taxon-name><tp:taxon-name-part taxon-name-part-type="genus">Charinus</tp:taxon-name-part> <tp:taxon-name-part taxon-name-part-type="species">taboa</tp:taxon-name-part></tp:taxon-name></italic> were not found in other localities than the cited caves. Such caves are quite close to each other, with the distance between them less than 500 meters (both caves are associated to a continuous limestone outcrop) (Fig. <xref ref-type="fig" rid="F6">20</xref>). It is important to point that although both caves (Taboa and BR-24) are not connected by macro-spaces, it is plausible to assume the existence of meso-caverns in between them. Such small spaces would certainly allow the movements of individuals through the underground between those caves.</p><fig id="F6" position="float" orientation="portrait"><label>Figure 20–23.</label><caption><p>
          <bold>20</bold> Locality of Sete Lagoas (municipality where are located the Taboa and BR 24 caves) in the state of Minas Gerais, Brazil. The blue area corresponds to the Bambui limestone group and the red area correspond to the Sete Lagoas municipality <bold>21</bold> Location of the Taboa cave (the arrow indicates the main entrance of Taboa cave and the circle the location where individuals of <italic><tp:taxon-name><tp:taxon-name-part taxon-name-part-type="genus">Charinus</tp:taxon-name-part> <tp:taxon-name-part taxon-name-part-type="species">taboa</tp:taxon-name-part></tp:taxon-name></italic> were found) and BR-24 cave (star represents the entrance) <bold>22</bold> Portion of the Taboa cave where specimens were collected <bold>23</bold> Portion of the Taboa cave with a watercourse where most of the specimens were found.</p></caption><graphic xmlns:xlink="http://www.w3.org/1999/xlink" xlink:href="zookeys-600-035-g006.jpg" position="float" orientation="portrait" xlink:type="simple" id="oo_93163.jpg"/></fig><p>The BR-24 cave is a small cave (33,8 meters long), with a single entrance and an isolated chamber in its deepest portion, where the specimens were found. This chamber is quite moist, even during the dry season. In total, 6 specimens were found in the <!--PageBreak--><!--PageBreak-->dry season and only one specimen was observed in the rainy season. Specimens of <italic><tp:taxon-name><tp:taxon-name-part taxon-name-part-type="genus">Charinus</tp:taxon-name-part> <tp:taxon-name-part taxon-name-part-type="species">taboa</tp:taxon-name-part></tp:taxon-name></italic> were observed in the cave walls and ceiling, always in the deepest portion of the cave. Potential preys include moths and crickets.</p><p>During the visit to the Taboa cave (which has around 800 meters long), about 15 adults and 10 juveniles were observed. The adults were mainly found between speleothems on walls and ceiling of the cave, while juveniles were seem frequently under rocks. This behavior of sheltering among speleothems and under rocks may eventually means a response to pressure of cannibalism or predation, since others predators of bigger size (as spiders of the genus <italic><tp:taxon-name><tp:taxon-name-part taxon-name-part-type="genus">Isoctenus</tp:taxon-name-part></tp:taxon-name></italic> Bertkau, 1880) cohabit the cave. This type of behavior was also registered in <italic><tp:taxon-name><tp:taxon-name-part taxon-name-part-type="genus">Charinus</tp:taxon-name-part> <tp:taxon-name-part taxon-name-part-type="species">potiguar</tp:taxon-name-part></tp:taxon-name></italic> and in juveniles of <italic><tp:taxon-name><tp:taxon-name-part taxon-name-part-type="genus">Heterophrynus</tp:taxon-name-part> <tp:taxon-name-part taxon-name-part-type="species">cheiracanthus</tp:taxon-name-part></tp:taxon-name></italic> (Gervais, 1844) in the night (<xref ref-type="bibr" rid="B14">Ladle and Velander 2003</xref>). All individuals of <italic><tp:taxon-name><tp:taxon-name-part taxon-name-part-type="genus">Charinus</tp:taxon-name-part> <tp:taxon-name-part taxon-name-part-type="species">taboa</tp:taxon-name-part></tp:taxon-name></italic> were found in the inner portion of the cave, near to a large watercourse (Figs <xref ref-type="fig" rid="F6">22</xref>, <xref ref-type="fig" rid="F6">23</xref>). Similar preference was also observed in <italic><tp:taxon-name><tp:taxon-name-part taxon-name-part-type="genus">Charinus</tp:taxon-name-part> <tp:taxon-name-part taxon-name-part-type="species">troglobius</tp:taxon-name-part></tp:taxon-name></italic> and <italic><tp:taxon-name><tp:taxon-name-part taxon-name-part-type="genus">Charinus</tp:taxon-name-part> <tp:taxon-name-part taxon-name-part-type="species">eleonorae</tp:taxon-name-part></tp:taxon-name></italic> (<xref ref-type="bibr" rid="B2">Baptista and Giupponi 2002</xref>, <xref ref-type="bibr" rid="B3">2003</xref>).</p></tp:treatment-sec><ref-list><ref id="B26"><mixed-citation xmlns:xlink="http://www.w3.org/1999/xlink" xlink:type="simple">
          <person-group><name name-style="western"><surname>Weygoldt</surname><given-names>P</given-names></name></person-group> (<year>2000</year>) <source>Whip spiders (<tp:taxon-name><tp:taxon-name-part taxon-name-part-type="subphylum">Chelicerata</tp:taxon-name-part></tp:taxon-name>: <tp:taxon-name><tp:taxon-name-part taxon-name-part-type="order">Amblypygi</tp:taxon-name-part></tp:taxon-name>). Their biology, morphology and systematic.</source> <publisher-name>Apollo Books</publisher-name>, <publisher-loc>Stenstrup, Denmark</publisher-loc>, <size units="page">163 pp</size>.</mixed-citation></ref><ref id="B17"><mixed-citation xmlns:xlink="http://www.w3.org/1999/xlink" xlink:type="simple">
          <person-group><name name-style="western"><surname>Pinto-da-Rocha</surname><given-names>R</given-names></name><name name-style="western"><surname>Machado</surname><given-names>G</given-names></name><name name-style="western"><surname>Weygoldt</surname><given-names>P</given-names></name></person-group> (<year>2002</year>) <article-title>Two new species of <italic><tp:taxon-name><tp:taxon-name-part taxon-name-part-type="genus">Charinus</tp:taxon-name-part></tp:taxon-name></italic> Simon 1892 from Brazil with biological notes (<tp:taxon-name><tp:taxon-name-part taxon-name-part-type="class">Arachnida</tp:taxon-name-part></tp:taxon-name>; <tp:taxon-name><tp:taxon-name-part taxon-name-part-type="order">Amblypygi</tp:taxon-name-part></tp:taxon-name>; <tp:taxon-name><tp:taxon-name-part taxon-name-part-type="family">Charinidae</tp:taxon-name-part></tp:taxon-name>).</article-title> <source>Journal of Natural History</source> <volume>36</volume>: <fpage>107</fpage>–<lpage>118</lpage>. doi: <ext-link xlink:type="simple" ext-link-type="doi" xlink:href="10.1080/00222930110110152">10.1080/00222930110110152</ext-link></mixed-citation></ref><ref id="B5"><mixed-citation xmlns:xlink="http://www.w3.org/1999/xlink" xlink:type="simple">
          <person-group><name name-style="western"><surname>Culver</surname><given-names>DC</given-names></name><name name-style="western"><surname>Pipan</surname><given-names>T</given-names></name></person-group> (<year>2009</year>) <source>The Biology of Caves and Other Subterranean Habitats.</source> <publisher-name>Oxford University Press</publisher-name>, <publisher-loc>New York</publisher-loc>, <size units="page">256 pp</size>.</mixed-citation></ref><ref id="B22"><mixed-citation xmlns:xlink="http://www.w3.org/1999/xlink" xlink:type="simple">
          <person-group><name name-style="western"><surname>Vasconcelos</surname><given-names>ACO</given-names></name><name name-style="western"><surname>Giupponi</surname><given-names>APL</given-names></name><name name-style="western"><surname>Ferreira</surname><given-names>RL</given-names></name></person-group> (<year>2013</year>) <article-title>A new species of <italic><tp:taxon-name><tp:taxon-name-part taxon-name-part-type="genus">Charinus</tp:taxon-name-part></tp:taxon-name></italic> Simon, 1892 from northeastern Brazil with comments on the potential distribution of the genus in Central and South Americas (<tp:taxon-name><tp:taxon-name-part taxon-name-part-type="class">Arachnida</tp:taxon-name-part></tp:taxon-name>: <tp:taxon-name><tp:taxon-name-part taxon-name-part-type="order">Amblypygi</tp:taxon-name-part></tp:taxon-name>: <tp:taxon-name><tp:taxon-name-part taxon-name-part-type="family">Charinidae</tp:taxon-name-part></tp:taxon-name>).</article-title> <source>Zootaxa</source> <volume>3737</volume>(<issue>4</issue>): <fpage>488</fpage>–<lpage>500</lpage>. doi: <ext-link xlink:type="simple" ext-link-type="doi" xlink:href="10.11646/zootaxa.3737.4.9">10.11646/zootaxa.3737.4.9</ext-link></mixed-citation></ref><ref id="B21"><mixed-citation xmlns:xlink="http://www.w3.org/1999/xlink" xlink:type="simple">
          <person-group><name name-style="western"><surname>Vasconcelos</surname><given-names>ACO</given-names></name><name name-style="western"><surname>Ferreira</surname><given-names>RL</given-names></name></person-group> (<year>2016</year>) <article-title>Description of two new species of <italic><tp:taxon-name><tp:taxon-name-part taxon-name-part-type="genus">Charinus</tp:taxon-name-part></tp:taxon-name></italic> Simon, 1892 from Brazilian caves with remarks on conservation (<tp:taxon-name><tp:taxon-name-part taxon-name-part-type="class">Arachnida</tp:taxon-name-part></tp:taxon-name>: <tp:taxon-name><tp:taxon-name-part taxon-name-part-type="order">Amblypygi</tp:taxon-name-part></tp:taxon-name>: <tp:taxon-name><tp:taxon-name-part taxon-name-part-type="family">Charinidae</tp:taxon-name-part></tp:taxon-name>).</article-title> <source>Zootaxa</source> <volume>4072</volume>(<issue>2</issue>): <fpage>185</fpage>–<lpage>202</lpage>. doi: <ext-link xlink:type="simple" ext-link-type="doi" xlink:href="10.11646/zootaxa.4072.2.3">10.11646/zootaxa.4072.2.3</ext-link></mixed-citation></ref><ref id="B14"><mixed-citation xmlns:xlink="http://www.w3.org/1999/xlink" xlink:type="simple">
          <person-group><name name-style="western"><surname>Ladle</surname><given-names>RJ</given-names></name><name name-style="western"><surname>Velander</surname><given-names>K</given-names></name></person-group> (<year>2003</year>) Fishing behavior in a giant whip spider. Journal of Arachnology 31: 154–156. doi: <ext-link xlink:type="simple" ext-link-type="doi" xlink:href="10.1636/0161-8202(2003)031[0154:FBIAGW]2.0.CO;2">10.1636/0161-8202(2003)031[0154:FBIAGW]2.0.CO;2</ext-link></mixed-citation></ref><ref id="B2"><mixed-citation xmlns:xlink="http://www.w3.org/1999/xlink" xlink:type="simple">
          <person-group><name name-style="western"><surname>Baptista</surname><given-names>RLC</given-names></name><name name-style="western"><surname>Giupponi</surname><given-names>APL</given-names></name></person-group> (<year>2002</year>) <article-title>A new troglomorphic <italic><tp:taxon-name><tp:taxon-name-part taxon-name-part-type="genus">Charinus</tp:taxon-name-part></tp:taxon-name></italic> from Brazil (<tp:taxon-name><tp:taxon-name-part taxon-name-part-type="class">Arachnida</tp:taxon-name-part></tp:taxon-name>: <tp:taxon-name><tp:taxon-name-part taxon-name-part-type="order">Amblypygi</tp:taxon-name-part></tp:taxon-name>: <tp:taxon-name><tp:taxon-name-part taxon-name-part-type="family">Charinidae</tp:taxon-name-part></tp:taxon-name>).</article-title> <source>Revista Iberica de Aracnología</source> <volume>6</volume>: <fpage>105</fpage>–<lpage>110</lpage>. <ext-link xlink:type="simple" ext-link-type="uri" xlink:href="http://www.sea-entomologia.org/PDF/RIA_6/R06-010-105.pdf">http://www.sea-entomologia.org/PDF/RIA_6/R06-010-105.pdf</ext-link></mixed-citation></ref><ref id="B3"><mixed-citation xmlns:xlink="http://www.w3.org/1999/xlink" xlink:type="simple">
          <person-group><name name-style="western"><surname>Baptista</surname><given-names>RLC</given-names></name><name name-style="western"><surname>Giupponi</surname><given-names>APL</given-names></name></person-group> (<year>2003</year>) <article-title>A new troglomorphic <italic><tp:taxon-name><tp:taxon-name-part taxon-name-part-type="genus">Charinus</tp:taxon-name-part></tp:taxon-name></italic> Simon, 1892 from Minas Gerais state, Brazil (<tp:taxon-name><tp:taxon-name-part taxon-name-part-type="class">Arachnida</tp:taxon-name-part></tp:taxon-name>: <tp:taxon-name><tp:taxon-name-part taxon-name-part-type="order">Amblypygi</tp:taxon-name-part></tp:taxon-name>: <tp:taxon-name><tp:taxon-name-part taxon-name-part-type="family">Charinidae</tp:taxon-name-part></tp:taxon-name>).</article-title> <source>Revista Iberica de Aracnología</source> <volume>7</volume>: <fpage>79</fpage>–<lpage>84</lpage>. <ext-link xlink:type="simple" ext-link-type="uri" xlink:href="http://www.sea-entomologia.org/PDF/RIA_7/R07-006-079.pdf">http://www.sea-entomologia.org/PDF/RIA_7/R07-006-079.pdf</ext-link></mixed-citation></ref></ref-list></tp:taxon-treatment>
